# Supplementary material for: Optimization of a Cryopreservation Method for the Endangered Korean Species Pogostemon yatabeanus Using a Systematic Approach: The Key Role of Ammonium and Growth Regulators
Source: Plants (Basel). 2021 Sep 26;10(10):2018. doi: 10.3390/plants10102018 (PMC8538529; doi:10.3390/plants10102018)
Supplement: Supplementary file 1 [file plants-10-02018-s001.zip]

Archive with 1 entries (1 files):
- plants-1388900-supplementary.pdf
